# Supplementary material for: Potential benefits of advanced chelate-based trace minerals in improving bone mineralization, antioxidant status, immunity, and gene expression modulation in heat-stressed broilers
Source: PLoS One. 2024 Oct 2;19(10):e0311083. doi: 10.1371/journal.pone.0311083 (PMC11446444; doi:10.1371/journal.pone.0311083)
Supplement: S1 Data — (XLSX) [file pone.0311083.s003.xlsx]

## Sheet: Performance
Treatment description	TRT	R	BWG	FI	FE	Uniformity
TNC	1	1	2.60103	4.63552	0.561108	93.6737
TNC	1	2	2.70641	4.74753	0.570067	94.7798
TNC	1	3	2.77868	4.82008	0.576481	94.1725
TNC	1	4	2.71519	4.80649	0.564902	93.3958
TNC	1	5	2.62039	4.7752	0.548749	92.6055
TNC	1	6	2.55868	4.74242	0.539531	92.882
TNC	1	7	2.77892	4.78016	0.581344	95.8421
TNC	1	8	2.68825	4.75526	0.565321	92.4732
HSC	2	1	2.49917	4.49331	0.556198	87.7726
HSC	2	2	2.46355	4.37527	0.563063	88.2098
HSC	2	3	2.35515	4.50792	0.522448	87.5856
HSC	2	4	2.35968	4.55912	0.517573	85.324
HSC	2	5	2.35391	4.45909	0.52789	86.9231
HSC	2	6	2.27204	4.22217	0.538122	89.8626
HSC	2	7	2.45525	4.692	0.523285	89.7509
HSC	2	8	2.28005	4.39193	0.519147	91.8276
ACTM50	3	1	2.49812	4.45048	0.561313	91.2827
ACTM50	3	2	2.50134	4.49188	0.556859	87.6344
ACTM50	3	3	2.50434	4.56641	0.548427	88.5268
ACTM50	3	4	2.32984	4.45064	0.523483	94.4492
ACTM50	3	5	2.30578	4.60504	0.500707	87.725
ACTM50	3	6	2.43516	4.59439	0.530028	90.0004
ACTM50	3	7	2.55775	4.35844	0.58685	89.0192
ACTM50	3	8	2.35413	4.44432	0.529695	91.122
ACTM100	4	1	2.63613	4.36603	0.603782	91.5607
ACTM100	4	2	2.63787	4.34302	0.607382	95.228
ACTM100	4	3	2.50325	4.35013	0.575443	93.375
ACTM100	4	4	2.53719	4.51336	0.562152	87.7862
ACTM100	4	5	2.48173	4.52379	0.548595	88.5571
ACTM100	4	6	2.67582	4.67833	0.571959	92.7885
ACTM100	4	7	2.58199	4.54551	0.56803	89.3427
ACTM100	4	8	2.60978	4.60093	0.567229	88.7771
ITM+ACTM12.5	5	1	2.50327	4.58594	0.545857	87.7989
ITM+ACTM12.5	5	2	2.48974	4.43129	0.561855	88.7041
ITM+ACTM12.5	5	3	2.41113	4.53419	0.531766	86.3626
ITM+ACTM12.5	5	4	2.35778	4.35294	0.541653	92.0147
ITM+ACTM12.5	5	5	2.5695	4.58449	0.560477	93.3684
ITM+ACTM12.5	5	6	2.56755	4.53684	0.565933	93.438
ITM+ACTM12.5	5	7	2.67012	4.60803	0.57945	91.0701
ITM+ACTM12.5	5	8	2.53547	4.60994	0.55	93.1396
ITM+ACTM25	6	1	2.58021	4.62268	0.558164	91.3949
ITM+ACTM25	6	2	2.47148	4.69738	0.52614	91.3268
ITM+ACTM25	6	3	2.50149	4.69299	0.533028	88.4918
ITM+ACTM25	6	4	2.49821	4.38115	0.570218	93.119
ITM+ACTM25	6	5	2.66111	4.57862	0.581204	89.7573
ITM+ACTM25	6	6	2.57493	4.38225	0.587581	93.8037
ITM+ACTM25	6	7	2.72449	4.68444	0.581604	94.6883
ITM+ACTM25	6	8	2.51909	4.5309	0.555979	90.813
ITM125	7	1	2.44171	4.42314	0.55203	88.9702
ITM125	7	2	2.47138	4.48865	0.550586	91.2881
ITM125	7	3	2.4607	4.5813	0.537118	87.62
ITM125	7	4	2.40634	4.6659	0.515728	86.63
ITM125	7	5	2.49115	4.71149	0.528739	89.3
ITM125	7	6	2.47854	4.61249	0.537353	88.3366
ITM125	7	7	2.43756	4.38642	0.555705	90.2269
ITM125	7	8	2.49056	4.45583	0.558943	88.4002

## Sheet: Tibia bone traits
Treatment description	TRT	R	Tibia Lengh	Tibia Weight	TWRW	TDW	TDN	Ash	Ca	P	Mg	K	Na	Fe	Zn	Mn	Cu
TNC	1	1	101.304	15.9205	0.554201	10.3955	7.539	53.2482	167	90.1957	4.64399	2.27532	5.53003	129.84	185.328	4.1807	0.817805
TNC	1	2	111.811	15.618	0.556804	9.425	7.765	52.821	155	95.7834	4.09842	2.23323	5.23451	119.84	195.156	4.99524	0.840681
TNC	1	3	109.438	13.9334	0.504738	9.591	7.8025	53.9616	175	97.7307	5.63242	2.19878	5.13344	135.575	171.632	4.21837	0.863557
TNC	1	4	101.769	14.594	0.505233	10.325	7.56	49.7326	172	91.345	4.40475	2.23928	5.53884	111.742	162.864	3.995	0.843459
TNC	1	5	106.924	14.3249	0.508592	9.89	7.2135	51.4904	158	100.41	4.66543	2.5203	5.62022	131.013	151.632	4.82359	0.79207
TNC	1	6	107.414	14.9433	0.528664	9.775	7.5705	51.0182	163	95.7224	4.07073	2.13897	5.40058	138.695	167.076	5.05172	0.834962
TNC	1	7	96.82	15.972	0.551115	9.4645	7.665	56.905	176	102.492	4.34428	2.30007	5.99541	132.129	165.672	5.14015	0.743459
TNC	1	8	108.15	15.379	0.532881	10.177	7.605	50.3642	164	93.851	5.40801	2.08698	5.85227	155.375	162.864	4.87177	0.812005
HSC	2	1	94.5648	12.3523	0.493827	9.01744	7.68806	48.6	162.726	87.882	4.8048	2.13623	4.9	123.572	141.933	3.34	0.75
HSC	2	2	96.2523	12.3599	0.46279	9.26497	6.82767	46.3769	157.372	90.4033	3.87	1.71647	4.4	137.636	159.244	2.96923	0.6
HSC	2	3	90.4385	12.3038	0.48597	10.0528	6.88186	49.5281	161.957	87.4289	3.63956	2.01963	4.5	127.462	149.669	3.27712	0.63
HSC	2	4	99.3434	11.9025	0.490966	9.65396	7.26118	49.5281	153.302	89.9762	3.66565	1.94687	4.3	110.992	166.98	3.51394	0.78
HSC	2	5	93.614	11.859	0.471092	9.46536	6.56511	46.6147	150.342	85.1679	3.41581	2.27435	5	100.992	161.414	3.40103	0.65
HSC	2	6	94.5846	15.3552	0.627272	8.91135	6.99024	52.4416	162.215	83.5234	4.2	2.2008	4.6	115.895	174.81	3.9537	0.71
HSC	2	7	101.094	13.4857	0.515484	9.22961	7.36955	47.5429	164.598	90.1195	4.03544	1.98387	4.8	121.167	177.584	4.72483	0.87
HSC	2	8	98.2245	12.6634	0.504132	8.83077	7.57793	46.6147	158.166	91.4435	4.46071	1.97423	4.7	111.995	164.716	4.40386	0.9
ACTM50	3	1	96.4503	12.4057	0.465783	8.7129	7.3206	49.9402	164	89.7738	4.14434	2.05059	4.2	135.187	165.848	4.72483	0.92
ACTM50	3	2	95.5047	12.0614	0.452698	9.34749	6.90242	51.4744	168	91.2239	3.34719	1.73623	3.9	117.847	169.763	4.4808	0.75
ACTM50	3	3	93.1285	12.6074	0.472143	9.21782	7.07477	49.5319	160	90.0588	4.1625	1.71647	4.704	110.905	153.065	5.16173	0.84
ACTM50	3	4	96.8896	14.4778	0.58223	9.58324	6.35136	46.2145	150	84.5362	4.36	1.97917	5.39	110.768	160.486	2.8	0.73
ACTM50	3	5	91.9408	13.8337	0.577885	8.78169	7.23913	46.5866	163	87.8621	4.60882	2.04185	4.39	114.555	151.98	3.8	0.75
ACTM50	3	6	103.814	13.853	0.548212	9.7129	8.01466	53.2067	160	98.1841	3.98536	1.84583	4.998	125.159	153.065	3.5364	0.84
ACTM50	3	7	98.5797	11.438	0.431251	9.70111	7.19712	48.197	151	95.9516	3.43398	2.46436	4.92	143.257	170.895	3.8	0.76
ACTM50	3	8	98.8485	14.0847	0.576104	10.1117	7.40748	46.055	166	88.3395	4.73168	2.38468	4.1	124.43	153.065	4.2	0.79
ACTM100	4	1	97.8191	13.3934	0.488831	9.414	7.36955	52.372	167	96.4533	4.08353	1.95611	4.4	133.411	166.98	4.72253	0.92
ACTM100	4	2	105.093	14.6734	0.535323	9.58324	8.15247	50.8339	156	92.839	3.93614	2.30171	5.2	128.496	184.131	4.392	0.81
ACTM100	4	3	108.39	14.3302	0.550446	9.79503	7.43857	54.3173	163	99.9345	3.74483	2.22264	4.4	128.171	172.546	5.00282	0.76
ACTM100	4	4	101.078	13.9279	0.528352	9.7129	7.52469	51.8832	166	93.1672	4.34231	1.91557	4.5	147.414	190.895	4.80947	0.8
ACTM100	4	5	102.643	15.6143	0.621347	9.84256	7.66908	54.8505	168	91.61	4.04222	2.24472	4.2	136.89	194.81	4.71254	0.97
ACTM100	4	6	108.817	14.7859	0.546703	9.74375	6.92359	49.0213	170	98.7622	4.52634	2.36098	5	135.683	184.69	6.4764	0.96
ACTM100	4	7	103.491	15.6762	0.600319	9.94875	6.74465	55.066	148	86.7875	4.5271	1.98387	4.3	145.017	175.329	5.06477	0.78
ACTM100	4	8	107.152	13.6164	0.515857	9.79275	7.70292	49.1908	166	100.044	3.86357	1.97423	5.4	151.64	190.895	5.36451	0.82
ITM+ACTM12.5	5	1	105.68	12.9439	0.485141	9.83077	7.32413	49.5133	168.2	95.1833	4.1806	2.15059	5.2	137.198	189.244	4.10256	0.82
ITM+ACTM12.5	5	2	96.8966	11.9487	0.45016	9.51251	7.05207	52.5755	152.538	86.8621	3.99947	1.83693	4.39116	134.116	163.944	4.392	0.82524
ITM+ACTM12.5	5	3	99.4872	14.3779	0.558776	9.2414	7.16622	51.2422	167.5	87.4101	4.18923	1.81603	5.106	105.987	158.479	4.392	0.6877
ITM+ACTM12.5	5	4	110.741	14.4081	0.573021	9.41821	7.29348	55.0806	163.486	95.7224	4.42831	2.09397	4.69752	152.521	191.268	4.392	0.75118
ITM+ACTM12.5	5	5	103.902	14.4274	0.541726	9.83077	7.29348	51.5084	164.132	93.4921	3.82926	2.58348	4.90176	133.908	174.355	3.47894	0.92046
ITM+ACTM12.5	5	6	91.7204	13.8771	0.521188	9.30034	6.99939	47.4517	157.53	93.851	3.29948	1.52969	3.77844	117.282	162.085	6.12229	0.9522
ITM+ACTM12.5	5	7	92.8571	12.7564	0.460676	9.58324	7.29348	50.8481	151.682	90.1833	4.54636	2.60729	5.31024	124.806	153.014	5.55245	0.97336
ITM+ACTM12.5	5	8	96.747	13.643	0.518605	9.51251	7.52875	52.499	148.501	86.9345	4.61661	2.52299	3.98268	120.334	166.676	3.72253	0.7935
ITM+ACTM25	6	1	105.281	14.389	0.5358	9.91135	6.88175	54.131	165.498	85.1672	4.34407	2.06956	4.80372	126.394	169.409	4.9146	0.80408
ITM+ACTM25	6	2	99.5	13.7604	0.535452	9.74375	7.2765	47.9425	163.172	93.61	4.195	2.43521	5.50427	126.857	177.606	3.91588	0.8464
ITM+ACTM25	6	3	101	14.1592	0.543993	9.7715	7.61125	50.6593	165.017	99.7622	4.3934	1.92836	5.50427	138.001	191.268	5.25429	1.02626
ITM+ACTM25	6	4	106.039	14.6058	0.561691	9.91	7.35625	52.9769	168.678	100.787	4.47031	2.02667	5.10396	148.534	181.332	4.91588	1.01568
ITM+ACTM25	6	5	103.607	14.0995	0.524593	9.82884	7.29855	51.9329	170.352	97.0436	5.10659	2.37492	4.0031	150.137	172.141	4.67229	0.82524
ITM+ACTM25	6	6	105.825	15.3743	0.589955	9.57145	7.32611	50.6665	167.01	100.196	4.59049	2.49792	5.20812	133.884	177.606	4.78918	0.86756
ITM+ACTM25	6	7	104.188	14.916	0.541691	9.924	7.5915	52.5012	161.515	92.7834	4.14794	2.09894	3.47208	140.964	185.803	5.392	0.86756
ITM+ACTM25	6	8	104.333	13.7195	0.538805	9.177	7.6755	55.904	166.221	89.7307	4.17275	2.08874	5.31024	132.706	173.58	4.392	0.923605
ITM125	7	1	98.75	13.2181	0.50749	9.338	7.1505	49.3067	177.231	92.345	3.71842	2.13596	5.51448	118.562	150.282	4.42	0.88872
ITM125	7	2	96.7033	13.7848	0.523066	9.46	7.15	52.8391	166.013	88.1841	3.49701	2.0457	3.5742	130.046	157.568	4.2871	0.77234
ITM125	7	3	99.4118	13.8353	0.52778	9.2	7.497	52.6726	152.311	89.9516	4.52208	2.11457	4.28904	132.821	163.944	3.71162	0.7935
ITM125	7	4	104.651	12.8694	0.501194	9.495	7.2555	48.3457	159.716	90.3395	4.28203	1.94757	5.106	147.015	170.282	4.36074	0.88872
ITM125	7	5	90.4762	12.7982	0.495159	9.65	6.5705	46.4957	153.21	86.4533	4.0355	2.21231	4.39116	107.837	177.606	4.82576	0.80408
ITM125	7	6	107.595	13.1024	0.509524	9.6945	7.056	50.595	156.618	90.839	3.87739	2.064	4.51448	116.411	180.282	3.82576	0.83582
ITM125	7	7	105	13.3817	0.528506	9.7865	8.0245	50.7595	159.898	89.7322	3.82517	2.23761	5.31024	125.795	163.944	4.6563	0.97336
ITM125	7	8	94.1791	14.2832	0.553521	9.568	7.176	49.9704	147.888	98.5542	4.97769	2.04825	5.37348	121.198	161.147	5.11217	0.85698
						Tibia diameter (Widest)
							Tibia diameter (Narrowest)

## Sheet: Antibody response
Treatment description	TRT	R	NDV1	NDV2	IBV1	IBV2	SRBCTit1	SRBCIgG1	SRBCIgM1	SRBCTit2	SRBCIgG2	SRBCIgM2
TNC	1	1	9	7	5500	44250	5	2	3	9	3	6
TNC	1	2	9	8	9794	57720	6	4	2	8	3	5
TNC	1	3	8	7	6232	37740	6	3	3	10	4	6
TNC	1	4	8	6	5236	67780	6	4	2	10	4	6
TNC	1	5	10	8	4861	36840	6	3	3	9	3	6
TNC	1	6	9	7	6572.6	41866	7	4	3	11	5	6
TNC	1	7	8	6	6896.6	53121	8	5	3	7	3	4
TNC	1	8	10	9	5504.6	51611	5	3	2	9	5	4
HSC	2	1	4	4	7045	18000	5	3	2	8	4	4
HSC	2	2	6	7	4261	20200	4	1	3	6	4	2
HSC	2	3	5	6	3100	29120	3	1	2	5	2	3
HSC	2	4	8	3	2074	19192.5	5	2	3	7	3	4
HSC	2	5	6	4	1383	24190	4	2	2	7	5	2
HSC	2	6	6	6	4464.6	25473.5	5	3	2	8	4	4
HSC	2	7	8	5	4498.6	24373.5	3	1	2	8	5	3
HSC	2	8	5	5	1754.6	16574.5	4	2	2	6	3	3
ACTM50	3	1	5	5	4400	47520	4	2	2	8	3	5
ACTM50	3	2	8	7	6500	27110	5	3	2	7	6	1
ACTM50	3	3	5	6	5345	27950	6	2	4	5	4	1
ACTM50	3	4	9	4	3200	37660	6	3	3	9	4	5
ACTM50	3	5	7	7	5575	16228.3	6	2	4	7	5	2
ACTM50	3	6	9	5	3954	15513.7	7	4	3	6	3	3
ACTM50	3	7	6	7	5749	40427.7	5	3	2	7	5	2
ACTM50	3	8	7	6	5309	37939.7	5	2	3	8	4	4
ACTM100	4	1	8	5	5432	39170	7	4	3	9	4	5
ACTM100	4	2	7	6	5300	29400	4	2	2	9	5	4
ACTM100	4	3	10	8	8540	35170	6	1	5	9	3	6
ACTM100	4	4	9	8	6083	75730	4	3	1	10	3	7
ACTM100	4	5	9	7	4030	31370	7	3	4	7	5	2
ACTM100	4	6	10	8	6333	44882	6	3	3	9	4	5
ACTM100	4	7	7	6	4643	26860	4	2	2	7	3	4
ACTM100	4	8	9	7	6655	54762	6	3	3	10	6	4
ITM+ACTM12.5	5	1	8	7	6658	15460	6	3	3	8	2	6
ITM+ACTM12.5	5	2	9	5	4167	26120	5	2	3	8	3	5
ITM+ACTM12.5	5	3	7	6	3408	28700	5	2	3	7	4	3
ITM+ACTM12.5	5	4	9	7	8172	36544	6	1	5	7	4	3
ITM+ACTM12.5	5	5	5	5	2428	59120	5	4	1	10	4	6
ITM+ACTM12.5	5	6	8	5	4142.6	25534.8	6	3	3	9	5	4
ITM+ACTM12.5	5	7	7	4	5532.6	36433.8	5	2	3	7	3	4
ITM+ACTM12.5	5	8	9	6	5224.6	37597.8	5	2	3	8	4	4
ITM+ACTM25	6	1	7	5	8985	58070	6	2	4	10	2	8
ITM+ACTM25	6	2	9	7	7541	41070	7	4	3	7	4	3
ITM+ACTM25	6	3	10	9	5195	25950	4	2	2	8	6	2
ITM+ACTM25	6	4	8	6	3178	39510	5	3	2	10	6	4
ITM+ACTM25	6	5	8	7	5208	45410	5	3	2	9	3	6
ITM+ACTM25	6	6	9	8	6212.4	42635	6	4	2	11	6	5
ITM+ACTM25	6	7	10	8	6408.4	42444	4	2	2	8	4	4
ITM+ACTM25	6	8	7	6	5443.4	40927	5	2	3	9	4	5
ITM125	7	1	6	5	3172	25360	7	3	4	7	3	4
ITM125	7	2	8	7	5004	18040	5	2	3	6	2	4
ITM125	7	3	8	6	3035	39520	5	2	3	8	5	3
ITM125	7	4	7	6	7149	48920	6	3	3	9	5	4
ITM125	7	5	6	5	3084	32360	8	3	5	8	4	4
ITM125	7	6	7	6	3633.8	26095	7	2	5	5	2	3
ITM125	7	7	6	5	4761.8	37918	5	2	3	7	4	3
ITM125	7	8	8	6	4470.8	34507	9	4	5	9	4	5

## Sheet: Blood antioxidant
Treatment description	TRT	R	TAC	GPx	SOD	CAT	MDA
TNC	1	1	4.60188	1778.42	166.25	2.35031	1.85913
TNC	1	2	3.962	1963.37	157.5	2.43582	2.05919
TNC	1	3	3.16215	2009.21	240.625	2.83949	1.434
TNC	1	4	3.16215	1907.7	223.125	2.84511	1.75884
TNC	1	5	4.08815	1539.56	155.75	2.1119	1.57965
TNC	1	6	3.82467	1755.64	161	2.72141	1.47501
TNC	1	7	4.84522	2373.98	229.25	2.69892	1.66121
TNC	1	8	3.25748	1737.78	236.25	2.30312	1.80451
HSC	2	1	2.93532	1105.87	153.216	1.08045	3.10212
HSC	2	2	2.58998	1393.23	164.707	2.4255	2.60588
HSC	2	3	3.06481	1110.46	154.748	2.205	2.82303
HSC	2	4	2.71948	1375.32	124.871	1.65375	3.18496
HSC	2	5	2.33099	1103.61	149.386	2.53575	2.75065
HSC	2	6	2.97131	1413.89	178.214	2.09475	2.66471
HSC	2	7	3.85451	1768.17	200.229	3.19725	2.29537
HSC	2	8	2.62807	1328.52	213.857	2.53575	2.59398
ACTM50	3	1	3.86327	1545.24	182.156	2.646	2.2662
ACTM50	3	2	3.91706	1635.81	196.246	2.75625	2.42409
ACTM50	3	3	3.09275	1346.64	170.312	2.205	2.17495
ACTM50	3	4	3.83927	1228.72	162.57	2.31525	2.71869
ACTM50	3	5	3.73262	1345.15	178.053	2.09475	1.95746
ACTM50	3	6	3.16253	1511.13	184.246	2.65375	2.50119
ACTM50	3	7	3.46601	1563.35	158.7	2.53575	3.06243
ACTM50	3	8	3.10921	1349.41	185.175	2.0727	2.71869
ACTM100	4	1	4.26586	1934.71	164.85	3.03188	1.29699
ACTM100	4	2	3.94592	1676.76	244.562	2.53575	2.29351
ACTM100	4	3	2.39954	1920.66	216.125	2.4255	2.09514
ACTM100	4	4	4.3725	1672.8	210.438	2.1609	2.39444
ACTM100	4	5	3.80728	2204.69	261.625	3.19725	1.97184
ACTM100	4	6	3.65797	2072.6	199.062	2.205	1.52536
ACTM100	4	7	4.77776	2110.96	216.125	3.12783	1.4986
ACTM100	4	8	5.67359	1848.47	232.05	2.205	1.89297
ITM+ACTM12.5	5	1	4.26586	1974.5	203.613	2.09475	2.05072
ITM+ACTM12.5	5	2	3.04704	1717.84	142.625	2.47401	2.09428
ITM+ACTM12.5	5	3	3.63952	1450.27	170.625	2.64269	3.09665
ITM+ACTM12.5	5	4	3.01318	1594.3	148.75	1.68683	2.26136
ITM+ACTM12.5	5	5	3.77494	1663.11	210.875	2.58647	2.57147
ITM+ACTM12.5	5	6	4.58749	1317.8	222.25	2.13665	1.8704
ITM+ACTM12.5	5	7	4.07965	2043.48	193.375	3.26119	2.09319
ITM+ACTM12.5	5	8	2.50534	1905.53	170.625	2.58647	2.5814
ITM+ACTM25	6	1	4.83616	1884.28	204.05	3.09251	2.04611
ITM+ACTM25	6	2	3.93957	2011.88	241.15	2.58647	2.30354
ITM+ACTM25	6	3	4.18409	1750.24	231.875	2.72141	2.03993
ITM+ACTM25	6	4	3.04298	2026.23	183.645	2.53478	1.57466
ITM+ACTM25	6	5	3.53203	1736.67	190.138	3.02504	2.04316
ITM+ACTM25	6	6	4.79993	1696.25	170.66	2.7401	2.26325
ITM+ACTM25	6	7	4.4739	1924.48	220.745	2.8742	1.70478
ITM+ACTM25	6	8	3.33278	1646.41	236.513	2.47401	1.52107
ITM125	7	1	5.09533	2028.95	192.5	2.69892	1.95782
ITM125	7	2	2.9624	1609.05	156.875	2.81137	2.74444
ITM125	7	3	3.03942	1456.78	201.25	2.2491	1.76244
ITM125	7	4	3.83927	1509.29	196.875	2.36156	3.09665
ITM125	7	5	4.15921	1763.24	166.25	2.13665	2.26136
ITM125	7	6	2.6395	1816.81	158.5	1.68683	3.09428
ITM125	7	7	3.03942	1420.56	156.625	2.58647	1.56804
ITM125	7	8	3.962	1775.75	183.75	2.11415	2.90727

## Sheet: Gene Expression
Treatment description	TRT	R	NF-kb	IL-1B	IL6	IFN-γ	IL10	TGF-β	NRF2	SOD1	GPx	CAT
TNC	1	1	1	1	1	1	1	1	1	1	1	1
TNC	1	2	1	1	1	1	1	1	1	1	1	1
TNC	1	3	1	1	1	1	1	1	1	1	1	1
TNC	1	4	1	1	1	1	1	1	1	1	1	1
TNC	1	5	1	1	1	1	1	1	1	1	1	1
TNC	1	6	1	1	1	1	1	1	1	1	1	1
TNC	1	7	1	1	1	1	1	1	1	1	1	1
TNC	1	8	1	1	1	1	1	1	1	1	1	1
HSC	2	1	1.58859	2.0944	2.36562	2.50673	0.263085	0.438602	0.324568	0.364621	0.434849	0.854674
HSC	2	2	2.02576	2.65148	3.18191	3.20157	0.575164	0.38003	0.523421	0.653024	0.289725	0.543028
HSC	2	3	1.61544	2.31004	2.4384	3.30127	0.682226	0.405885	0.658691	0.809926	0.534823	0.502817
HSC	2	4	2.31148	1.47845	1.82394	3.23293	0.637496	0.528265	0.805469	0.701355	0.311009	0.648222
HSC	2	5	1.28696	1.87267	2.2885	3.2529	1.15685	0.62734	0.336108	0.592552	0.378808	0.500079
HSC	2	6	1.83636	1.59452	3.26804	2.65672	0.774538	0.238056	0.514381	0.367081	0.291228	0.460059
HSC	2	7	0.914276	2.8984	2.1889	2.94089	0.633041	0.542275	0.434269	0.711847	0.269877	0.499359
HSC	2	8	2.34612	1.54326	1.872	2.56844	0.596903	0.588639	0.304762	0.692252	0.474137	0.850044
ACTM50	3	1	1.32063	2.01439	1.94166	3.00866	0.305285	0.663438	0.568358	0.671314	0.301284	0.45934
ACTM50	3	2	2.07518	1.55565	1.6045	2.95717	0.781682	0.611088	0.832878	0.701967	0.513938	0.546053
ACTM50	3	3	1.14139	1.10487	2.71432	2.47302	0.984	0.280027	0.529389	0.944339	0.279117	0.804605
ACTM50	3	4	1.18846	2.04941	2.2935	2.5105	0.593887	0.622232	0.460321	0.739982	0.705536	0.867683
ACTM50	3	5	1.34997	1.49294	1.62208	3.25442	0.767716	0.514384	0.552858	0.713995	0.545144	0.613361
ACTM50	3	6	2.23835	1.95361	1.45798	1.97222	0.968643	0.605442	0.728059	0.558023	0.477231	0.505281
ACTM50	3	7	2.09398	1.4956	2.5421	2.79396	0.397225	0.523004	0.808278	0.30228	0.199048	0.394195
ACTM50	3	8	1.29578	2.13752	1.32799	2.4898	1.04573	0.501532	0.515624	0.724716	0.608838	0.380627
ACTM100	4	1	1.33024	1.26088	1.73497	2.50731	0.894111	0.605006	0.952926	0.696823	0.934803	0.620805
ACTM100	4	2	1.40093	0.975249	1.545	2.47325	1.05153	0.938726	0.546289	1.35617	0.469828	0.901942
ACTM100	4	3	1.34252	1.56249	1.3186	2.13981	0.921101	0.542174	1.07053	0.821624	0.600897	0.89439
ACTM100	4	4	1.08004	1.41478	1.20353	1.5274	0.772657	0.837265	0.859857	1.103	0.714035	0.654747
ACTM100	4	5	1.07342	1.35754	1.497	1.36957	1.29601	0.735724	0.759156	1.03496	0.807066	0.913193
ACTM100	4	6	1.16171	1.60367	1.46007	2.4517	0.78507	0.845631	1.0973	0.987499	0.814293	0.888804
ACTM100	4	7	1.30306	1.82214	1.64797	1.52205	0.742924	0.600813	1.09891	0.579304	0.659368	0.838446
ACTM100	4	8	1.33114	1.69313	1.57941	1.296	0.625096	0.71723	0.517251	1.26996	0.306849	0.290061
ITM+ACTM12.5	5	1	1.67398	1.68408	1.57135	2.52529	0.928247	0.693802	0.456555	1.0981	0.462356	0.884353
ITM+ACTM12.5	5	2	1.4218	2.08371	1.51589	2.88009	0.6552	0.73	0.892551	0.612628	0.654081	0.959117
ITM+ACTM12.5	5	3	1.46776	1.32171	2.17297	2.77729	0.848139	0.53459	0.480951	0.512972	0.722799	0.722324
ITM+ACTM12.5	5	4	1.43791	1.38952	1.43646	2.56274	0.796227	0.62825	0.908262	0.866843	0.914276	0.734985
ITM+ACTM12.5	5	5	1.54886	2.0272	1.3682	2.64672	0.322427	0.694131	0.495046	1.06685	0.687923	0.566033
ITM+ACTM12.5	5	6	1.28711	1.72171	2.72973	2.69782	0.625257	0.442411	1.06351	0.482661	0.332005	1.0896
ITM+ACTM12.5	5	7	1.6825	1.37208	2.42334	1.75966	0.756847	0.694007	0.851306	0.914043	0.84442	0.894141
ITM+ACTM12.5	5	8	1.30668	1.74937	1.59718	1.40381	0.946627	0.546511	1.10705	0.496634	0.791785	0.58671
ITM+ACTM25	6	1	1.59326	1.82122	1.45608	2.02863	0.504583	0.608114	0.907622	0.596987	0.682453	0.616308
ITM+ACTM25	6	2	1.36388	1.52011	1.38014	1.94187	0.917946	0.836578	1.14064	0.940905	0.817384	0.663266
ITM+ACTM25	6	3	0.901891	1.16931	2.25745	1.72994	0.730837	0.926341	0.516626	1.17351	0.4364	1.09134
ITM+ACTM25	6	4	1.69277	1.36655	1.61685	1.59695	0.672288	0.814152	0.685181	1.15986	0.766815	0.478442
ITM+ACTM25	6	5	1.37059	1.3272	1.36268	1.52169	1.08351	0.755314	0.558117	0.191172	0.969489	0.774694
ITM+ACTM25	6	6	1.20107	2.09306	1.47826	3.14666	0.810359	0.935565	0.834264	0.940001	0.754706	0.990171
ITM+ACTM25	6	7	1.04981	1.55766	1.55506	1.93548	0.731287	0.523389	0.912675	1.18664	0.779361	0.582441
ITM+ACTM25	6	8	1.52183	1.22343	2.17708	1.51761	1.0049	0.646925	0.988848	0.958565	0.392043	1.08358
ITM125	7	1	1.75274	1.928	1.26846	2.49628	1.1859	0.438602	0.32205	0.67	0.622389	0.90088
ITM125	7	2	1.55465	1.72002	1.3268	2.46758	0.812636	0.713363	0.772807	0.866527	0.517357	0.554251
ITM125	7	3	1.5406	1.90556	3.2522	2.64168	0.401855	0.405885	0.591832	0.737626	0.690311	0.81821
ITM125	7	4	1.83952	1.56645	2.2531	2.62816	1.1375	0.548265	0.673877	0.656962	0.414011	0.57393
ITM125	7	5	1.59407	1.93431	1.17082	2.62608	0.356847	0.62734	0.546161	0.526936	0.507222	0.529384
ITM125	7	6	1.78	2.15	3.12	3.12	0.45	0.45	0.83	0.87	0.31	0.81
ITM125	7	7	1.48	1.86	2.55	2.78	0.55	0.63	0.43	0.56	0.55	0.54
ITM125	7	8	1.7	2.16	2.35	3.3	0.62	0.53	0.38	0.92	0.21	0.77
